# Supplementary material for: New Imatinib Derivatives with Antiproliferative Activity against A549 and K562 Cancer Cells
Source: Molecules. 2022 Jan 24;27(3):750. doi: 10.3390/molecules27030750 (PMC8838532; doi:10.3390/molecules27030750)
Supplement: Supplementary file 1 [file molecules-27-00750-s001.zip]

Archive with 1 entries (1 files):
- molecules-1555206-supplementary.pdf
